# Supplementary material for: Pathophysiological Effects of Overactive STIM1 on Murine Muscle Function and Structure
Source: Cells. 2021 Jul 8;10(7):1730. doi: 10.3390/cells10071730 (PMC8304505; doi:10.3390/cells10071730)
Supplement: Supplementary file 1 [file cells-10-01730-s001.zip]

Archive with 1 entries (1 files):
- cells-1241483-supplementary.pdf
